# Supplementary material for: A novel variant in NSUN2 causes intellectual disability in a Chinese family
Source: BMC Med Genomics. 2024 Apr 20;17:95. doi: 10.1186/s12920-024-01883-x (PMC11032587; doi:10.1186/s12920-024-01883-x)
Supplement: Supplementary file 1 — Supplementary Material 1. [file 12920_2024_1883_MOESM1_ESM.xls]

## Sheet: Sheet1
Table S1 Summary of the clinical features of the patients.
Patients clinical data	Our patient		Khan et al.2012			Abbasi-Moheb et al. (2012)								Martinez et al. (2012)			Fahiminiya et al. (2014)	Komara et al. (2015)	Mu et al. (2019)	Sun et al. (2020)			Kato et al. (2021)				Pingree et al. (2021)	Mahpara et al. (2022)	Nazif et al. (2023)				Total
Variants in NSUN2 (NM_017755.5)	Patient 1	Patient 2	Patient 3	Patient 4	Patient 5	Patient 6	Patient 7	Patient 8	Patient 9	Patient 10	Patient 11	Patient 12	Patient 13	Patient 14	Patient 15	Patient 16	Patient 17	Patient 18	Patient 19	Patient 20	Patient 21	Patient 22	Patient 23	Patient 24	Patient 25	Patient 26	Patient 27	Patient 28	Patient 29	Patient 30	Patient 31	Patient 32	N=32
	c.1171_1175delACCAT(p.Thr391fs*18)	c.1171_1175delACCAT(p.Thr391fs*18)	c.2035G>A (p.Gly679Arg)	c.2035G>A (p.Gly679Arg)	c.2035G>A (p.Gly679Arg)	c.679C>T (p.Gln227*)	c.679C>T (p.Gln227*)	c.679C>T (p.Gln227*)	c.1114C>T (p.Gln372*)	c.1114C>T (p.Gln372*)	c.1114C>T (p.Gln372*)	c.538-11T>G(p.Ile179Argfs*192)	c.538-11T>G(p.Ile179Argfs*192)	c.538-1G>C	c.538-1G>C	c.538-1G>C	c.915del (p.Gly306 Valfs*15)	c.1020 delA(p.Gly341Valfs*15)	c.1020 delA(p.Gly341Valfs*15)	c.1004T> A (p. Leu335*)	c.1004T> A (p. Leu335*)	c.1004T> A (p. Leu335*)	c.546_547insCT, (p.Met183Leufs*13); c.1583del, (p.Pro528Hisfs*19)	c.546_547insCT, (p.Met183Leufs*13); c.1583del, (p.Pro528Hisfs*19)	c.1269- dup, (p.Val- 424Cysfs*14)	c.1269- dup, (p.Val- 424Cysfs*14)	c.360-1G>C (IVS3- 1G>C); c.787G>T (p.D263Y)	c.560del ( p.Pro187Leufs∗8)	c.953A>C ( p.Tyr318Ser)	c.953A>C ( p.Tyr318Ser)	c.97-1G>C	c.97-1G>C	Missense=3 Frameshift=7 Splicing=4 nonsense=3
Gender	Male	Male	Female	Female	Female	Male	Female	Female	Female	Female	Male	Female	Male	Male	Female	Female	Male	Male	Male	Female	Female	Female	Female	Male	Female	Male	Male	Male	Female	Male	Male	Male	14 females and 16 males
Age at last examination	9	6	14	13	6	29	28	17	61	27	22	9	6	n.r.	n.r.	n.r.	6	16	21	20	4	4	16	11	17	12	3	15	n.r.	n.r.	n.r.	n.r.
Walking	W=3y	W=4y3m	Broad gait; W=5y	Broad gait; W=4y	W=5y	n.r.	n.r.	n.r.	n.r.	n.r.	n.r.	n.r.	n.r.	n.r.	n.r.	n.r.	Walking delay;broad gait	Walking delay;broad gait;W=4y	n.r.	Can Walk with help, but unstable;W=10y	Can Walk with help, but unstable;W=4y	Can Walk with help, but unstable;W=4y	W=6y	W=4y	W=4y	Delayed walking	W=1.8y	Sat up on=12 months, started combat crawling =2 years, walked = 3 years, ataxic gait.	n.r.	n.r.	n.r.	n.r.	17/17
Development of speech and language skills	Nonverbal	Nonverbal	Speaks only a few words,dysarthric	Speaks only a few words,dysarthric	Nonverbal	n.r.	n.r.	n.r.	n.r.	n.r.	n.r.	n.r.	n.r.	Delayed speech	Delayed speech	Delayed speech	n.r.	Nonverbal	n.r.	Nonverbal	Nonverbal	Nonverbal	Nonverbal	Nonverbal	Nonverbal	Nonverbal	Nonverbal	Nonverbal	Speech cluttering	Speech cluttering	Speech cluttering	Speech cluttering	22/22
Intellectual disability	＋	＋＋	＋	＋	＋	＋	＋	＋	＋	＋	＋	＋	＋ ＋	＋	＋	＋	＋	＋	＋	＋ ＋	＋	＋	＋ ＋	＋ ＋	＋	＋	＋	＋ ＋	＋	＋ ＋	＋ ＋	＋ ＋	32/32
Microcephaly	＋	＋	＋(-2.9SD)	＋(-3.4SD)	＋(-3.5SD)	＋（-2.2SD	－	－	＋（-7.1SD	＋（-2.1SD	＋（-3.3SD）	＋（-2.9SD）	＋（-2.8SD）	＋(<-4SD)	＋(<-4SD)	＋(<-4SD)	n.r.	＋(<-3SD)	＋	＋(<-3SD	＋(−4.25 SD)	＋(−4.25 SD	＋(−5.6 SD)	＋（−3.4 SD）	＋(−6 SD)	＋（−4 to −5 SD）	＋（~34th）	＋	n.r.	n.r.	n.r.	n.r.	25/27
Short stature	＋	＋	＋(-1.4SD)	＋(-3SD)	n.r.	－	＋（-3.1SD）	＋（-2.9SD）	＋（-2.3SD	－	－	＋（-4.1SD）	＋（-3.8SD）	＋	＋	＋	n.r.	＋(<-3SD)	＋	＋（<-3SD）	＋(−4.07 SD)	＋(−3.83 SD)	＋(−6 SD)	＋（−3.8 SD）	＋	＋	＋	＋	＋	＋	n.r.	n.r.	26/29
Eye findings	Right upper eyelid ptosisptosis, long palpebral	Long palpebral fissures	Right-eye strabismus	－	Esotropia and horizontal nystagmus	n.r.	n.r.	n.r.	n.r.	n.r.	n.r.	n.r.	n.r.	Hypertelorism, blepharophimosis, telecanthus	Hypertelorism, blepharophimosis, telecanthus	Hypertelorism, blepharophimosis, telecanthus	Blepharophimosis, hypertelorism, bilateral ptosis	Down slanting palpebral fissures	n.r.	Hypertelorism, ptosis, long palpebral fissures	Hypertelorism, ptosis, long palpebral fissures	Hypertelorism, ptosis, long palpebral fissures	Bilateral cataracts	Bilateral cataracts	－	－	Bilateral epiblepharon, strabismus	n.r.	n.r.	n.r.	n.r.	n.r.	15/18
Facial dysmorphism	＋	＋	＋	＋	＋	＋	＋	＋	＋	＋	＋	＋	＋	＋	＋	＋	＋	＋	＋	＋	＋	＋	＋	＋	＋	＋	＋	n.r.	＋	＋	＋	＋	31/31
Muscular hypertonia	－	＋	＋	＋	＋	＋	＋	＋	＋	＋	＋	－	－	＋	＋	＋	n.r.	n.r.	n.r.	＋	＋	＋	＋	＋	－	－	－	＋	－	－	－	－	19/32
Brain radiologic features	Normal	Myelination delay	N.R.	N.R.	N.R.	n.r.	n.r.	n.r.	n.r.	n.r.	n.r.	n.r.	n.r.	Normal	Normal	Normal	Cerebellar atrophy	Mild cerebellar atrophy	Cerebellum hypoplasia	n.r.	n.r.	n.r.	－	－	hypomyelination, a dysplastic corpus callosum and a simplified gyral pattern of the frontal lobe	Delayed myelination, a mildly dysplastic corpus callous, and simple frontal gyral pattern	－	n.r.	n.r.	n.r.	Fluid present bilaterally in the maxillary and ethmoid sinuses of the brain	Fluid present bilaterally in the maxillary and ethmoid sinuses of the brain	8/15
Feeding issues	－	＋	n.r.	n.r.	n.r.	n.r.	n.r.	n.r.	n.r.	n.r.	n.r.	n.r.	n.r.	－	－	－	n.r.	n.r.	n.r.	＋	＋	＋	n.r.	n.r.	＋	n.r.	＋	＋	n.r.	n.r.	n.r.	n.r.	8/12
Delayed puberty	n.r.	n.r.	＋	－	－	n.r.	n.r.	n.r.	n.r.	n.r.	n.r.	n.r.	n.r.	n.r.	n.r.	n.r.	n.r.	＋	＋	+	n.r.	n.r.	＋	+	+	+	n.r.	n.r.	n.r.	n.r.	n.r.	n.r.	8/10
Ataxia/gait abnormality	－	－	＋	＋	－	n.r.	n.r.	n.r.	n.r.	n.r.	n.r.	n.r.	－	－	－	－	＋	＋	－	－	－	－	－	－	＋	＋	－	＋	n.r.	n.r.	n.r.	n.r.
Seizures	Epileptic, seizures	－	－	－	－	－	－	－	－	－	－	－	seizures	epileptic seizures	－	－	－	－	－		－	－	－	－	－	Mild spasticity	NR	Focal epilepsy	－	－	－	－
Skeletal or limb abnormalities	－	－	Bilateral pes cavus and tight left Achilles	Left foot pes cavus, bilateral equinus position and tight Achilles, and hyperseparation between first and second toes	Partial bilateral syndactyly of the fourth and fifth toes	－	－	－	－	－	－	－	－	－	－	－	－	Recurrent falls with fractures at different sites, severe osteoporosis	Osteoporosis	Slender hands and fingers, light palmar creases, and hallux valgus,two fingers of each hand could move,	－	Varus right foot	－	－	－	－	clinodactyly of the fifth digit and abnormal helices,hearing loss,	N.R.	－	－	－	－
Hearing impairment	－	＋	－	－	－	n.r.	n.r.	n.r.	n.r.	n.r.	n.r.	n.r.	－	－	－	－	－	－	－	－	－	－	＋	＋	－	－	＋	＋	n.r.	n.r.	n.r.	n.r.
other	－	－	Small midline uterus, thin endometrium, and ovaries were not visible	－	－	n.r.	n.r.	n.r.	n.r.	n.r.	n.r.	n.r.	crypt-orchidism	－	－	Eczema	n.r.	－	－	Fecal and urine incontinence,undeveloped breasts, no pubic hair, and amenorrhea	－	－	Heardecreased size of the uterusing impairment,growth hormone (GH) deficiency	Growth hormone (GH) deficiency,cryptorchism	Vesicoureteral reflux and slightly echogenic kidneys with loss of corticomedullary differentiation,eczema	Eczema and an absent left testis	Shuddering spells	Fecal and urine incontinence, inverted nipples and shawl scrotum	n.r.	n.r.	n.r.	n.r.
The following abbreviations are used: n.r., not reported; SD, standard deviation;GH,growth hormone
